# Supplementary material for: Fluorescence in situ hybridization test for detection of endometrial carcinoma cells by non‐invasive vaginal swab
Source: J Cell Mol Med. 2023 Jan 10;27(3):379–91. doi: 10.1111/jcmm.17658 (PMC9889703; doi:10.1111/jcmm.17658)
Supplement: Supplementary file 1 — Table S1 [file JCMM-27-379-s001.xlsx]

## Sheet: EmCa0064 MH
	Number of signals per interphase			deviating 2-2-2 pattern
record	5q22.2 (green)	4q31.3 (red)	3p22 (yellow)	1= not diploid; 0= diploid
001	2	2	1	1
002	2	3	1	1
003	2	2	2	0
004	2	2	2	0
	2	2	2	0
005	2	2	2	0
	2	1	2	1
006	3	3	0	1
	2	3	2	1
007	2	3	0	1
008	2	2	2	0
009	2	1	1	1
010	2	2	0	1
	3	2	2	1
011	2	2	1	1
012	2	2	1	1
013	2	2	1	1
014	2	2	2	0
015	2	2	2	0
016	2	2	2	0
017	3	3	3	1
018	2	2	2	0
019	2	2	2	0
	2	2	2	0
	1	3	2	1
	2	2	2	0
020	2	2	2	0
021	2	3	2	1
022	2	2	1	1
023	2	2	1	1
024	2	2	1	1
025	2	2	2	0
	2	2	2	0
026	2	2	2	0
027	3	2	2	1
028	2	2	2	0
029	2	2	2	0
	3	3	2	1
030	2	3	1	1
031	2	2	2	0
	2	2	2	0
	2	2	1	1
032	2	2	2	0
	2	2	1	1
033	2	2	2	0
	2	2	2	0
034	2	2	1	1
	2	2	4	1
035	2	2	1	1
	2	2	2	0
	2	2	2	0
036	2	2	1	1
037	2	2	0	1
	4	4	2	1
			All deviation cells:	29
			Allanalysed cells:	54
			% deviation cells:	53.7037	%

## Sheet: EmCa0063 MH
	Number of signals per interphase			deviating 2-2-2 pattern
record	5q22.2 (green)	4q31.3 (red)	3p22 (yellow)	1= not diploid; 0= diploid
001	4	2	2	1
002	2	2	2	0
003	2	2	1	1
004	2	2	2	0
005	2	2	1	1
006	2	2	3	1
007	2	3	2	1
	2	2	2	0
008	3	2	2	1
009	2	2	2	0
010	2	2	2	0
	2	2	2	0
011	2	2	0	1
012	2	2	2	0
	2	1	2	1
013	2	2	2	0
014	2	4	2	1
015	2	3	0	1
016	2	2	2	0
017	3	2	1	1
018	2	3	1	1
019	2	3	0	1
020	3	2	1	1
021	2	2	1	1
022	2	2	1	1
023	2	1	2	1
024	2	2	1	1
025	2	2	1	1
026	2	2	2	0
027	2	2	2	0
	2	2	2	0
028	2	2	3	1
029	4	4	2	1
030	3	1	2	1
031	3	2	1	1
	2	2	0	1
032	2	2	2	0
033	2	2	1	1
034	2	2	2	0
035	2	2	1	1
036	2	3	1	1
	2	2	1	1
037	2	3	1	1
038	2	2	2	0
039	2	2	2	0
040	2	1	1	1
041	2	2	2	0
042	2	2	2	0
	2	2	1	1
043	2	1	1	1
044	2	2	2	0
045	2	2	1	1
046	2	2	2	0
047	2	2	2	0
048	2	2	1	1
			All deviation cells:	34
			Allanalysed cells:	55
			% deviation cells:	61.8182	%

## Sheet: EmCa0060 MH
	Number of signals per interphase			deviating 2-2-2 pattern
record	5q22.2 (green)	4q31.3 (red)	3p22 (yellow)	1= not diploid; 0= diploid
001	2	2	1	1
002	2	2	1	1
	2	2	2	0
003	3	3	0	1
004	2	2	1	1
	2	2	1	1
	2	4	1	1
005	3	3	2	1
006	2	2	2	0
	2	2	2	0
	1	1	3	1
	2	2	2	0
	2	2	2	0
007	2	2	0	1
008	2	2	1	1
	2	2	1	1
	1	2	1	1
009	2	2	2	0
	2	1	0	1
010	2	2	1	1
011	2	3	0	1
	2	2	0	1
	2	1	0	1
	2	2	0	1
012	2	2	1	1
013	2	2	1	1
	2	2	2	0
	3	2	2	1
014	2	2	2	0
	1	2	2	1
015	2	2	2	0
	2	2	2	0
016	3	2	2	1
017	2	2	1	1
	2	2	3	1
018	2	2	0	1
	2	1	2	1
019	2	2	1	1
	2	2	2	0
	2	2	2	0
	2	2	2	0
	2	2	2	0
020	1	2	2	1
021	2	2	1	1
022	2	2	2	0
	2	3	1	1
023	2	2	1	1
	0	1	3	1
024	2	2	2	0
025	2	2	2	0
026	6	2	1	1
027	2	2	2	0
	2	2	2	0
028	2	2	1	1
	2	2	2	0
029	2	2	2	0
	2	2	0	1
	2	3	1	1
030	2	2	1	1
	2	2	2	0
	2	2	2	0
031	4	2	0	1
032	2	2	1	1
033	2	2	1	1
034	2	2	2	0
035	2	2	2	0
	2	3	1	1
			All deviation cells:	42
			Allanalysed cells:	67
			% deviation cells:	62.6866	%

## Sheet: EmCa0056 MH
	Number of signals per interphase			deviating 2-2-2 pattern
record	5q22.2 (green)	4q31.3 (red)	3p22 (yellow)	1= not diploid; 0= diploid
001	2	1	2	1
002	2	4	2	1
003	2	2	2	0
004	2	2	2	0
	2	2	2	0
	2	2	2	0
005	2	2	2	0
	2	2	2	0
	2	2	1	1
	2	2	2	0
006	3	2	0	1
	2	2	1	1
007	2	1	1	1
	2	3	2	1
	2	3	1	1
008	2	2	2	0
009	2	2	2	0
	2	3	2	1
	3	3	0	1
	2	2	1	1
010	2	2	2	0
011	2	2	2	0
	2	2	1	1
012	2	2	2	0
	2	2	2	0
014	2	2	2	0
	2	2	1	1
	2	1	0	1
015	2	2	1	1
016	2	2	2	0
017	2	2	2	0
	2	2	2	0
018	2	4	3	1
	3	3	2	1
019	2	2	2	0
	2	2	2	0
	3	2	1	1
	3	1	2	1
020	2	2	2	0
	2	2	1	1
021	2	2	2	0
022	2	2	2	0
	1	2	2	1
	2	2	2	0
023	2	2	1	1
	2	2	2	0
	2	3	0	1
	2	2	1	1
024	2	2	1	1
	2	2	1	1
	2	2	1	1
	2	3	2	1
	2	2	2	0
	2	1	1	1
025	2	2	1	1
	3	2	1	1
026	2	2	2	0
027	2	2	2	0
	2	1	0	1
	2	7	0	1
028	2	2	0	1
	2	2	0	1
	2	2	2	0
	3	2	2	1
029	2	2	2	0
	2	2	1	1
030	2	2	1	1
	2	3	0	1
	2	2	2	0
			All deviation cells:	39
			Allanalysed cells:	69
			% deviation cells:	56.5217	%

## Sheet: EmCa0055 MH
	Number of signals per interphase			deviating 2-2-2 pattern
record	5q22.2 (green)	4q31.3 (red)	3p22 (yellow)	1= not diploid; 0= diploid
001	2	2	2	0
	1	1	2	1
	2	2	2	0
002	2	2	2	0
	2	2	2	0
003	2	4	0	1
	2	2	2	0
004	2	2	2	0
	3	3	1	1
005	2	3	3	1
006	2	2	2	0
007	2	2	2	0
008	2	2	2	0
	2	3	1	1
009	2	1	0	1
010	3	2	1	1
	3	2	2	1
011	2	2	2	0
012	2	2	2	0
	3	3	1	1
	3	1	1	1
	3	2	1	1
013	2	2	2	0
014	2	2	1	1
	2	2	1	1
015	2	2	0	1
	2	2	2	0
016	2	4	1	1
	2	3	0	1
017	2	2	1	1
018	2	1	1	1
	2	2	2	0
019	2	2	2	0
020	2	3	1	1
021	2	2	1	1
	2	1	1	1
022	2	3	0	1
023	2	2	1	1
024	2	2	1	1
025	2	2	2	0
	2	2	2	0
	2	2	2	0
026	2	2	2	0
	2	2	2	0
	2	3	0	1
027	2	1	2	1
	2	2	2	0
	2	2	2	0
028	2	2	1	1
029	2	2	2	0
	2	2	2	0
	3	2	2	1
030	2	1	2	1
	2	2	2	0
	2	2	2	0
031	2	2	2	0
032	2	2	2	0
033	2	2	2	0
034	2	2	1	1
	2	2	2	0
	2	2	2	0
035	2	2	2	0
036	2	2	1	1
	2	2	1	1
	2	2	2	0
037	2	2	2	0
038	3	2	2	1
			All deviation cells:	33
			Allanalysed cells:	67
			% deviation cells:	49.2537	%

## Sheet: EmCa0054 MH
	Number of signals per interphase			deviating 2-2-2 pattern
record	5q22.2 (green)	4q31.3 (red)	3p22 (yellow)	1= not diploid; 0= diploid
001	2	1	2	1
002	3	2	2	1
003	2	2	2	0
004	2	2	2	0
005	2	2	2	0
006	2	2	2	0
007	2	2	2	0
008	2	2	1	1
009	2	2	2	0
010	2	3	0	1
011	2	2	1	1
012	2	2	2	0
013	2	2	2	0
014	2	2	2	0
015	1	2	2	1
016	2	2	2	0
017	2	2	2	0
018	2	2	2	0
019	2	2	2	0
020	2	3	0	1
021	2	2	1	1
022	2	2	2	0
023	2	3	2	1
024	2	2	2	0
025	2	2	2	0
026	1	2	2	1
027	2	2	2	0
028	2	2	2	0
029	2	2	1	1
030	2	2	2	0
031	2	2	2	0
032	2	2	2	0
033	2	2	2	0
034	2	3	2	1
035	3	4	0	1
036	2	2	2	0
037	2	2	2	0
038	2	2	2	0
039	2	1	2	1
040	2	2	2	0
041	3	2	1	1
	2	2	2	0
	2	2	2	0
042	2	2	1	1
043	2	1	2	1
	2	4	0	1
044	2	2	2	0
045	2	3	2	1
046	3	2	2	1
047	2	2	2	0
048	2	2	2	0
049	2	2	2	0
050	2	1	2	1
051	2	2	2	0
			All deviation cells:	21
			Allanalysed cells:	54
			% deviation cells:	38.8889	%

## Sheet: EmCa0030 MH
	Number of signals per interphase			deviating 2-2-2 pattern
record	5q22.2 (green)	4q31.3 (red)	3p22 (yellow)	1= not diploid; 0= diploid
001	3	3	2	1
	2	2	3	1
	2	3	3	1
	2	3	3	1
	2	2	2	0
	2	3	3	1
	2	3	3	1
	2	3	3	1
	2	3	3	1
002	2	2	2	0
003	3	3	3	1
	3	5	3	1
	3	3	3	1
	3	3	3	1
	3	3	3	1
004	2	2	2	0
	2	2	2	0
005	3	2	3	1
	3	3	3	1
	5	5	6	1
	3	3	3	1
006	2	2	2	0
007	2	2	2	0
008	3	3	3	1
009	2	2	2	0
010	3	3	3	1
011	3	3	3	1
012	2	3	1	1
	2	1	2	1
013	2	2	2	0
014	3	3	3	1
015	2	2	2	0
016	3	3	3	1
017	3	3	3	1
	3	3	3	1
	3	3	3	1
	3	3	3	1
	3	3	3	1
018	3	3	3	1
019	2	2	2	0
020	3	3	4	1
	2	2	2	0
021	2	2	2	0
022	3	3	3	1
023	3	3	3	1
024	3	3	3	1
025	3	3	3	1
	2	1	0	1
026	4	3	3	1
027	2	3	2	1
	2	2	2	0
028	2	2	2	0
029	3	3	2	1
030	3	3	3	1
031	2	3	2	1
	2	2	2	0
	2	3	2	1
	2	3	3	1
	2	1	3	1
	1	3	1	1
	2	2	2	0
	2	3	3	1
	2	2	2	0
032	2	2	2	0
033	2	2	2	0
034	3	3	3	1
	3	3	3	1
	3	3	3	1
	4	3	3	1
	3	3	3	1
	3	3	3	1
	3	3	3	1
035	2	2	2	0
036	3	3	3	1
			All deviation cells:	54
			Allanalysed cells:	74
			% deviation cells:	72.973	%

## Sheet: EmCa0027 MH
	Number of signals per interphase			deviating 2-2-2 pattern
record	5q22.2 (green)	4q31.3 (red)	3p22 (yellow)	1= not diploid; 0= diploid
001	2	2	1	1
	2	3	2	1
002	2	2	2	0
003	1	2	0	1
	2	2	0	1
004	2	2	2	0
	2	2	0	1
	2	2	0	1
	1	3	0	1
005	2	2	2	0
006	2	2	2	0
007	2	2	1	1
008	2	2	2	0
009	2	2	1	1
010	2	2	2	0
011	2	3	0	1
012	2	2	0	1
013	2	2	2	0
014	2	2	1	1
015	2	2	2	0
016	2	2	2	0
	2	3	0	1
017	2	2	1	1
018	2	2	2	0
	2	2	2	0
019	2	2	2	0
020	2	2	2	0
	2	2	2	0
021	2	2	2	0
022	2	2	2	0
023	2	2	1	1
024	2	2	3	1
025	2	2	1	1
026	2	2	2	0
028	2	2	2	0
029	2	2	2	0
031	2	2	1	1
032	2	2	2	0
033	2	2	2	0
034	2	2	2	0
035	2	2	2	0
036	2	2	2	0
037	1	1	1	1
038	4	3	3	1
040	2	2	2	0
041	2	2	2	0
			All deviation cells:	20
			Allanalysed cells:	46
			% deviation cells:	43.4783	%

## Sheet: EmCa0023 MH
	Number of signals per interphase			deviating 2-2-2 pattern
record	5q22.2 (green)	4q31.3 (red)	3p22 (yellow)	1= not diploid; 0= diploid
001	2	2	1	1
002	2	1	0	1
003	2	2	2	0
004	2	2	2	0
005	4	4	4	1
	2	2	2	0
007	4	2	2	1
	2	2	0	1
008	2	1	0	1
	2	2	2	0
009	2	1	2	1
010	1	2	1	1
	2	2	1	1
011	2	3	2	1
	2	2	2	0
	2	2	2	0
012	2	1	2	1
	2	2	2	0
013	2	2	2	0
014	2	2	1	1
015	2	2	2	0
016	2	1	2	1
017	2	2	1	1
018	2	2	2	0
019	2	2	1	1
	2	2	1	1
020	2	2	2	0
	2	2	2	0
	2	2	2	0
	2	2	2	0
	2	1	2	1
	1	2	0	1
021	2	3	2	1
022	2	2	2	0
023	2	2	2	0
024	2	2	1	1
025	2	2	1	1
026	2	2	2	0
027	1	2	3	1
028	2	3	4	1
029	2	2	2	0
030	2	2	2	0
031	2	2	2	0
032	2	2	2	0
033	2	2	2	0
034	2	1	1	1
	2	2	2	0
	2	2	0	1
	2	2	2	0
035	2	2	2	0
036	2	2	2	0
037	1	3	2	1
038	2	2	2	0
039	2	2	2	0
040	2	2	2	0
041	2	3	2	1
042	2	2	2	0
043	3	2	2	1
			All deviation cells:	28
			Allanalysed cells:	58
			% deviation cells:	48.2759	%

## Sheet: EmCa008 MH
	Number of signals per interphase			deviating 2-2-2 pattern
record	5q22.2 (green)	4q31.3 (red)	3p22 (yellow)	1= not diploid; 0= diploid
005	2	2	2	0
009	2	2	1	1
010	1	1	2	1
012	2	2	2	0
	2	2	1	1
016	4	2	2	1
030	2	2	2	0
031	2	2	2	0
032	2	2	1	1
039	2	2	2	0
040	2	2	2	0
041	2	2	2	0
043	2	2	2	0
046	2	1	1	1
048	2	2	2	0
049	3	3	1	1
051	2	2	2	0
054	2	2	1	1
			All deviation cells:	8
			Allanalysed cells:	18
			% deviation cells:	44.4444	%
